# Supplementary material for: Biallelic GINS2 variant p.(Arg114Leu) causes Meier-Gorlin syndrome with craniosynostosis
Source: J Med Genet. 2021 Aug 5;59(8):776–80. doi: 10.1136/jmedgenet-2020-107572 (PMC9340002; doi:10.1136/jmedgenet-2020-107572)
Supplement: Supplementary data [file jmedgenet-2020-107572supp003.xlsx]

## Sheet: Variants
Supplementary table 2. Variants in candidate genes
Gene	Description	MIM	OMIM disease	pLI (gnomAD v2.1.1)	missense Z	Chr	Start	End	Ref	Var	Func	AA_change	Deleterious_score	CADD score	gnomADv2.1.1 allele freq	Localised_Constraint_Obs_vs_Exp	7252:crsjr02023:Reads (fwd_ref,rev_ref,fwd_var,rev_var)	7252:crsjr02023:Variant_reads_proportion (%)	7253:crsjr02024:Reads (fwd_ref,rev_ref,fwd_var,rev_var)	7253:crsjr02024:Variant_reads_proportion (%)	7251:crsjr02022:Reads (fwd_ref,rev_ref,fwd_var,rev_var)	7251:crsjr02022:Variant_reads_proportion (%)
Autosomal dominant inheritance (de novo mutation)																	7252=mother		7253=father		7251=proband
UBQLN3	ubiquilin 3	605473	-	0	-1.21	chr11	5508874	5508874	T	C	exonic | nonsynonymous SNV	RefGene: UBQLN3:NM_017481:exon2:c.A685G:p.M229VGencode: UBQLN3:ENST00000311659.4:exon2:c.A685G:p.M229V	3	22.4	7.96e-06						24,17,23,20	51
Autosomalrecessive inheritance (biallelic)
SYNJ2	synaptojanin 2	609410	-	0	0.72	chr6	158033492	158033492	G	C	exonic | nonsynonymous SNV	RefGene: SYNJ2:NM_003898:exon4:c.G523C:p.V175LGencode: SYNJ2:ENST00000355585.5:exon4:c.G523C:p.V175L	5	26.7	-	0.969205 (SYNJ2)			109,41,101,28	46	94,28,88,25	48
SYNJ2	synaptojanin 2	609410	-	0	0.72	chr6	158093028	158093028	C	T	exonic | nonsynonymous SNV	RefGene: SYNJ2:NM_001178088:exon25:c.C2957T:p.A986V,SYNJ2:NM_003898:exon26:c.C3668T:p.A1223VGencode: SYNJ2:ENST00000367112.1:exon9:c.C923T:p.A308V,SYNJ2:ENST00000367122.3:exon13:c.C1697T:p.A566V,SYNJ2:ENST00000355585.5:exon26:c.C3668T:p.A1223V	-	0.01	1.21e-05	0.969205 (SYNJ2)	10,2,6,13	61			5,8,9,16	65
RIF1	replication timing regulatory factor 1	608952	-	1	-0.41	chr2	151463175	151463175	C	G	exonic | nonsynonymous SNV	RefGene: RIF1:NM_001177665:exon29:c.C3655G:p.Q1219E,RIF1:NM_001177663:exon30:c.C3655G:p.Q1219E,RIF1:NM_001177664:exon30:c.C3655G:p.Q1219E,RIF1:NM_018151:exon30:c.C3655G:p.Q1219EGencode: RIF1:ENST00000243326.6:exon29:c.C3655G:p.Q1219E,RIF1:ENST00000430328.3:exon29:c.C3655G:p.Q1219E,RIF1:ENST00000428287.3:exon30:c.C3655G:p.Q1219E,RIF1:ENST00000444746.3:exon30:c.C3655G:p.Q1219E,RIF1:ENST00000453091.…	5	24.6	-	1.20689 (RIF1)			30,43,14,23	33	28,43,28,24	42
RIF1	replication timing regulatory factor 1	608952	-	1	-0.41	chr2	151463782	151463782	G	A	exonic | nonsynonymous SNV	RefGene: RIF1:NM_001177665:exon29:c.G4262A:p.R1421H,RIF1:NM_001177663:exon30:c.G4262A:p.R1421H,RIF1:NM_001177664:exon30:c.G4262A:p.R1421H,RIF1:NM_018151:exon30:c.G4262A:p.R1421HGencode: RIF1:ENST00000243326.6:exon29:c.G4262A:p.R1421H,RIF1:ENST00000430328.3:exon29:c.G4262A:p.R1421H,RIF1:ENST00000428287.3:exon30:c.G4262A:p.R1421H,RIF1:ENST00000444746.3:exon30:c.G4262A:p.R1421H,RIF1:ENST00000453091.…	5	26.3	6.8e-05	1.20689 (RIF1)	13,12,9,13	46			5,15,15,12	57
AHNAK	AHNAK nucleoprotein	103390	-	0.9	-2.97	chr11	62521292	62521292	C	T	exonic | nonsynonymous SNV	RefGene: AHNAK:NM_001620:exon5:c.G13125A:p.M4375IGencode: AHNAK:ENST00000378024.5:exon5:c.G13125A:p.M4375I	3	23.5	3.98e-06	1.28563 (AHNAK)			69,52,58,50	47	75,52,63,55	48
AHNAK	AHNAK nucleoprotein	103390	-	0.9	-2.97	chr11	62525215	62525215	C	T	exonic | nonsynonymous SNV	RefGene: AHNAK:NM_001620:exon5:c.G9202A:p.E3068KGencode: AHNAK:ENST00000378024.5:exon5:c.G9202A:p.E3068K	3	22.4	2.78e-05	1.28563 (AHNAK)	37,42,29,45	48			28,52,23,52	48
ANKRD11	ankyrin repeat domain 11	611192	KBG syndrome	1	-0.55	chr16	89283496	89283496	C	T	exonic | nonsynonymous SNV	RefGene: ANKRD11:NM_001256183:exon9:c.G3046A:p.D1016N,ANKRD11:NM_013275:exon9:c.G3046A:p.D1016N,ANKRD11:NM_001256182:exon10:c.G3046A:p.D1016NGencode: ANKRD11:ENST00000301030.5:exon9:c.G3046A:p.D1016N,ANKRD11:ENST00000378330.3:exon10:c.G3046A:p.D1016N	2	18.3	2.48e-05	1.10657 (ANKRD11)	63,37,65,34	49			76,41,75,54	52
ANKRD11	ankyrin repeat domain 11	611192	KBG syndrome	1	-0.55	chr16	89285236	89285236	C	T	exonic | nonsynonymous SNV	RefGene: ANKRD11:NM_001256183:exon9:c.G1306A:p.G436S,ANKRD11:NM_013275:exon9:c.G1306A:p.G436S,ANKRD11:NM_001256182:exon10:c.G1306A:p.G436SGencode: ANKRD11:ENST00000301030.5:exon9:c.G1306A:p.G436S,ANKRD11:ENST00000378330.3:exon10:c.G1306A:p.G436S	-	0.01	3.2e-05	1.10657 (ANKRD11)			46,24,34,23	44	40,14,36,6	43
