# Supplementary material for: Biallelic GINS2 variant p.(Arg114Leu) causes Meier-Gorlin syndrome with craniosynostosis
Source: J Med Genet. 2021 Aug 5;59(8):776–80. doi: 10.1136/jmedgenet-2020-107572 (PMC9340002; doi:10.1136/jmedgenet-2020-107572)
Supplement: Supplementary data [file jmedgenet-2020-107572supp007.xlsx]

## Sheet: Suppl table 4
Supplementary table 4. Clinical features of individuals with MGORS or immunodeficiency with genetic defects in components and regulators of the pre-replication and pre-initiation complexes involved in DNA replication
											Total
Gene	GINS2	ORC1	ORC4	ORC6	CDT1	CDC6	GMNN	DONSON	CDC45	MCM5		MCM4	GINS1
Phenotype	MGORS	MGORS	MGORS	MGORS	MGORS	MGORS	MGORS	MGORS	MGORS	MGORS	MGORS	Immunodeficiency 54	Immunodeficiency 55
References (PMID)	Present report	21358633, 21358632, 21358631, 11477602	21358632, 21358631, 11477602	21358632, 25691413	21358632, 21358631, 11477602	21358632	26637980	31784481	27374770	28198391		22499342, 18430777, 22354167, 22354170	28414293
Demographics
N	1	10	7	5	8	1	3	4	15	1	55	21	5
Number of TOP	0/1	1/10	0/7	2/5	0/8	0/1	0/3	0/4	2/15	0/1	5/55	0/21	0/5
Gender	F	5M, 5F	1M, 6F	4M, 1F	2M, 6F	M	1M, 2F	3M, 1F	7M, 8F	M	25M, 30F	10M, 11F	1M, 5F
Age at last examination	7y	17 weeks GA - 47y	5y - 23y	20weeks GA - 15y 5m	4y 4m - 17y 6m	7y	34m - 17y	7y - 29y 10m	22 weeks GA - 28y	4y 8m	17 weeks GA - 47y	0.5y - 17.9y	18m - 29y
Phenotypic abnormalities
Growth
Intrauterine growth restriction*	+	+ (8/9)	+ (7/7)	+ (4/4)	+ (7/8)	+ (1/1)	+ (2/3)	+ (4/4)	+ (10/15)	+ (1/1)	+ (45/53)	+ (19/20)	+ (5/5)
Short stature**	+	+ (9/9)	+ (6/7)	+ (3/3)	+ (6/8)	+ (1/1)	+ (3/3)	+ (4/4)	+ (10/13)	+ (1/1)	+ (44/50)	+ (18/21)	+ (4/5)
Microcephaly***	+	+ (8/8)	+ (4/6)	+ (4/4)	+ (3/8)	+ (1/1)	+ (2/3)	+ (3/4)	+ (14/15)	- (0/1)	+ (40/51)	+ (8/9)	NR
Craniofacial ⌃
Microtia / small ears	+	+ (9/10)	+ (7/7)	+ (3/3)	+ (8/8)	+ (1/1)	+ (3/3)	+ (4/4)	+ (13/14)	+ (1/1)	+ (50/52)	NR	NR
Conductive hearing loss	-	+ (1/1)	+ (1/3)	NR	NR	NR	+ (1/3)	+ (2/2)	+ (2/3)	NR	+ (7/13)	NR	NR
Cleft palate	-	- (0/1)	NR	NR	NR	+ (1/1)	+ (1/1)	+ (1/1)	+ (2/2)	NR	+ (5/7)	NR	NR
Microstomia	+	+ (4/6)	+ (4/4)	+ (1/3)	+ (2/7)	- (0/1)	+ (3/3)	NR	+ (5/8)	+ (1/1)	+ (21/34)	NR	NR
Full lips	+	+ (7/8)	+ (2/4)	+ (3/3)	+ (7/8)	+ (1/1)	+ (3/3)	+ (1/1)	+ (6/7)	+ (1/1)	+ (32/37)	NR	NR
Retro-/micrognathia	+	+ (5/8)	+ (4/4)	+ (5/5)	+ (7/8)	+ (1/1)	+ (3/3)	+ (1/1)	+ (8/8)	+ (1/1)	+ (36/40)	NR	NR
Cardiovascular
Congenital heart defect	+	NR	+ (1/1)	- (0/1)	+ (1/1)	NR	NR	NR	+ (5/5)	NR	+ (8/9)	+ (1/2)	NR
Respiratory
Congenital pulmonary emphysema	-	+ (3/4)	+ (1/4)	- (0/4)	+ (4/7)	- (0/1)	+ (1/3)	NR	NR	NR	+ (9/24)	NR	NR
Laryngo-/tracheo-/bronchomalacia	-	+ (1/1)	+ (2/2)	NR	NR	NR	+ (1/3)	NR	NR	NR	+ (4/7)	NR	NR
Gastrointestinal
Feeding problems	+	+ (3/3)	+ (7/7)	+ (1/2)	+ (3/5)	+ (1/1)	+ (3/3)	NR	NR	- (0/1)	+ (19/23)	NR	NR
Gastroesophageal reflux	+	+ (2/2)	+ (5/5)	NR	+ (1/1)	+ (1/1)	+ (1/3)	NR	NR	NR	+ (11/13)	+ (1/1)	NR
Mammary glands
Postpubertal mammary hypo-/aplasia (female)	na	+ (2/2)	+ (5/5)	+ (1/1)	+ (3/3)	na	NR	NR	+ (1/1)	na	+ (12/12)	NR	NR
Genitourinary ⍑
Hypoplastic labia minora/majora (female)	NR	NR	+ (3/3)	NR	+ (1/1)	na	+ (1/1)	NR	NR	na	+ (5/5)	NR	NR
Micropenis (male)	na	+ (1/3)	NR	+ (1/3)	- (0/2)	+ (1/1)	NR	NR	+ (1/1)	NR	+ (4/10)	NR	NR
Cryptorchidism (male)	na	+ (2/3)	NR	+ (2/2)	+ (1/2)	+ (1/1)	+ (1/1)	NR	+ (1/1)	+ (1/1)	+ (9/11)	NR	NR
Skeletal
Craniosynostosis	+	+ (1/1)	NR	NR	NR	NR	NR	NR	+ (12/13)	NR	+ (14/15)	NR	NR
Delayed bone age	+	+ (3/3)	+ (1/3)	+ (2/3)	+ (3/4)	+ (1/1)	+ (2/2)	+ (1/1)	NR	NR	+ (14/18)	+ (5/5)	NR
Patellar aplasia/hypoplasia	+	+ (4/7)	+ (7/7)	+ (4/4)	+ (8/8)	+ (1/1)	+ (3/3)	+ (4/4)	+ (8/11)	+ (1/1)	+ (41/47)	NR	NR
Neurologic
Development delay / Intellectual disability	-	+ (2/8)	- (0/7)	- (0/3)	- (0/8)	- (0/1)	+ (2/3)	+ (3/4)	+ (3/12)	- (0/1)	+ (10/48)	+ (5/6)	NR
Immunologic
Recurrent infections	+	+ (1/1)	NR	NR	+ (1/1)	NR	NR	NR	NR	+ (1/1)	+ (4/4)	+ (9/16)	+ (5/5)
NK cell deficiency	-	NR	NR	NR	NR	NR	NR	NR	NR	- (0/1)	- (0/2)	+ (16/16)	+ (5/5)
Neutropenia	-	NR	NR	NR	NR	NR	NR	NR	NR	- (0/1)	- (0/2)	+ (3/3)	+ (5/5)
Endocrinologic
Adrenal insufficiency	NR	NR	NR	NR	NR	NR	NR	NR	NR	NR	NR	+ (20/21)	NR
na, not applicable. NR, not reported. M, male. F, female. m, months. y, years old. w, weeks. TOP, termination of pregnancy. GA, gestational age.
* Abnormal restriction of fetal growth with fetal weight below the tenth percentile for gestational age.
** Height more than 2 standard deviations below the mean for age and gender (or below the 3rd percentile for age and gender dependent norms).
*** Head circumference more than 2 standard deviations below the mean for age and gender.
⌃ Thin eyebrows were reported in all 15 individuals with biallelic CDC45 variants.
⍑ Anal abnormalities were reported in 7/7 individuals with biallelic CDC45 variants.
References:
PMID 21358633: Bicknell LS, Walker S, Klingseisen A, Stiff T, Leitch A, Kerzendorfer C, Martin CA, Yeyati P, Sanna NA, Bober M, Johnson D, Wise C, Jackson AP, O'Driscoll M, Jeggo PA. Mutations in ORC1, encoding the largest subunit of the origin recognition complex, cause microcephalic primordial dwarfism resembling Meier-Gorlin syndrome. Nat Genet 2011;43:350-5.
PMID 21358632: Bicknell LS, Bongers EM, Leitch A, Brown S, Schoots J, Harley ME, Aftimos S, Al-Aama JY, Bober M, Brown PA, van Bokhoven H, Dean J, Edrees AY, Feingold M, Fryer A, Hoefsloot LH, Kau N, Knoers NV, Mackenzie J, Opitz JM, Sarda P, Ross A, Temple IK, Toutain A, Wise CA, Wright M, Jackson AP. Mutations in the pre-replication complex cause Meier-Gorlin syndrome. Nat Genet. 2011 Feb 27;43…
PMID 21358631: Guernsey DL, Matsuoka M, Jiang H, Evans S, Macgillivray C, Nightingale M, Perry S, Ferguson M, LeBlanc M, Paquette J, Patry L, Rideout AL, Thomas A, Orr A, McMaster CR, Michaud JL, Deal C, Langlois S, Superneau DW, Parkash S, Ludman M, Skidmore DL, Samuels ME. Mutations in origin recognition complex gene ORC4 cause Meier-Gorlin syndrome. Nat Genet. 2011 Feb 27;43(4):360-4.
PMID 11477602: Bongers EM, Opitz JM, Fryer A, Sarda P, Hennekam RC, Hall BD, Superneau DW, Harbison M, Poss A, van Bokhoven H, Hamel BC, Knoers NV. Meier-Gorlin syndrome: report of eight additional cases and review. Am J Med Genet. 2001 Aug 1;102(2):115-24.
PMID 25691413: Shalev SA, Khayat M, Etty DS, Elpeleg O. Further insight into the phenotype associated with a mutation in the ORC6 gene, causing Meier-Gorlin syndrome 3. Am J Med Genet A. 2015 Mar;167A(3):607-11.
PMID 26637980: Burrage LC, Charng WL, Eldomery MK, Willer JR, Davis EE, Lugtenberg D, Zhu W, Leduc MS, Akdemir ZC, Azamian M, Zapata G, Hernandez PP, Schoots J, de Munnik SA, Roepman R, Pearring JN, Jhangiani S, Katsanis N, Vissers LE, Brunner HG, Beaudet AL, Rosenfeld JA, Muzny DM, Gibbs RA, Eng CM, Xia F, Lalani SR, Lupski JR, Bongers EM, Yang Y. De Novo GMNN Mutations Cause Autosomal-Dominant …
PMID 31784481: Knapp KM, Sullivan R, Murray J, Gimenez G, Arn P, D'Souza P, Gezdirici A, Wilson WG, Jackson AP, Ferreira C, Bicknell LS. Linked-read genome sequencing identifies biallelic pathogenic variants in DONSON as a novel cause of Meier-Gorlin syndrome. J Med Genet. 2020 Mar;57(3):195-202.
PMID 27374770: Fenwick AL, Kliszczak M, Cooper F, Murray J, Sanchez-Pulido L, Twigg SR, Goriely A, McGowan SJ, Miller KA, Taylor IB, Logan C; WGS500 Consortium, Bozdogan S, Danda S, Dixon J, Elsayed SM, Elsobky E, Gardham A, Hoffer MJ, Koopmans M, McDonald-McGinn DM, Santen GW, Savarirayan R, de Silva D, Vanakker O, Wall SA, Wilson LC, Yuregir OO, Zackai EH, Ponting CP, Jackson AP, Wilkie AO, Nie…
PMID 28198391: Vetro A, Savasta S, Russo Raucci A, Cerqua C, Sartori G, Limongelli I, Forlino A, Maruelli S, Perucca P, Vergani D, Mazzini G, Mattevi A, Stivala LA, Salviati L, Zuffardi O. MCM5: a new actor in the link between DNA replication and Meier-Gorlin syndrome. Eur J Hum Genet. 2017 May;25(5):646-650.
PMID 22499342: Casey JP, Nobbs M, McGettigan P, Lynch S, Ennis S. Recessive mutations in MCM4/PRKDC cause a novel syndrome involving a primary immunodeficiency and a disorder of DNA repair. J Med Genet. 2012 Apr;49(4):242-5.
PMID 18430777: O'Riordan SM, Lynch SA, Hindmarsh PC, Chan LF, Clark AJ, Costigan C. A novel variant of familial glucocorticoid deficiency prevalent among the Irish Traveler population. J Clin Endocrinol Metab. 2008 Jul;93(7):2896-9.
PMID 22354167: Gineau L, Cognet C, Kara N, Lach FP, Dunne J, Veturi U, Picard C, Trouillet C, Eidenschenk C, Aoufouchi S, Alcaïs A, Smith O, Geissmann F, Feighery C, Abel L, Smogorzewska A, Stillman B, Vivier E, Casanova JL, Jouanguy E. Partial MCM4 deficiency in patients with growth retardation, adrenal insufficiency, and natural killer cell deficiency. J Clin Invest. 2012 Mar;122(3):821-32.
PMID 22354170: Hughes CR, Guasti L, Meimaridou E, Chuang CH, Schimenti JC, King PJ, Costigan C, Clark AJ, Metherell LA. MCM4 mutation causes adrenal failure, short stature, and natural killer cell deficiency in humans. J Clin Invest. 2012 Mar;122(3):814-20.
PMID 28414293: Cottineau J, Kottemann MC, Lach FP, Kang YH, Vély F, Deenick EK, Lazarov T, Gineau L, Wang Y, Farina A, Chansel M, Lorenzo L, Piperoglou C, Ma CS, Nitschke P, Belkadi A, Itan Y, Boisson B, Jabot-Hanin F, Picard C, Bustamante J, Eidenschenk C, Boucherit S, Aladjidi N, Lacombe D, Barat P, Qasim W, Hurst JA, Pollard AJ, Uhlig HH, Fieschi C, Michon J, Bermudez VP, Abel L, de Villartay …

## Sheet: ORC1
Supplementary table 3. Clinical features of MGORS individuals with biallelic ORC1 variants
Reference (PMID)⌘	21358633	21358633	21358633	21358633	21358633	21358632	21358632	21358632, 819054	21358632, (11477602)	21358631, 14564153	Total
Individual ID	P1	P2	P3	P4	P5	P1	P2	P3	P4, (Patient 1)	1983
Family	1	1	2	3	4	1	1	2	3	-
Photo	Yes	No	No	No	Yes	Yes	No	No	Yes	No
Demographics
N	1	1	1	1	1	1	1	1	1	1	10
Gender	M	F	F	F	M	M	M	M	F	F	5M, 5F
Age at last examination	4.5y	0.66y	4.5y	7.1y	13y	3m	TOP (17 weeks GA)	47y	15y	25y	17 weeks GA - 47y
Genotype
Gene	ORC1	ORC1	ORC1	ORC1	ORC1	ORC1	ORC1	ORC1	ORC1	ORC1
NM_ (RefSeq accession number)	NM_004153.3	NM_004153.3	NM_004153.3	NM_004153.3	NM_004153.3	NM_004153.2	NM_004153.2	NM_004153.2	NM_004153.2	NM_004153.3
NP_ (RefSeq accession number)	NP_004144.2	NP_004144.2	NP_004144.2	NP_004144.2	NP_004144.2	NP_004144.2	NP_004144.2	NP_004144.2	NP_004144.2	NP_004144.2
cDNA change (allele 1)	c.380A>G	c.380A>G	c.266T>C	c.314G>A	c.314G>A	c.314G>A	c.314G>A	c.314G>A	c.314G>A	c.314G>A
Amino acid change (allele 1)	p.Glu127Gly	p.Glu127Gly	p.Phe89Ser	p.Arg105Gln	p.Arg105Gln	p.Arg105Gln	p.Arg105Gln	p.Arg105Gln	p.Arg105Gln	p.Arg105Gln
cDNA change (allele 2)	c.380A>G	c.380A>G	c.266T>C	c.2159G>A	c.314G>A	c.1999_ 2000delGTinsA	c.1999_ 2000delGTinsA	c.1482-2A>G	c.1482-2A>G	c.1996C>T
Amino acid change (allele 2)	p.Glu127Gly	p.Glu127Gly	p.Phe89Ser	p.Arg720Gln	p.Arg105Gln	p.Val667fs*24	p.Val667fs*24	intron 9 splice acceptor site	intron 9 splice acceptor site	p.Arg666Trp
Compound heterozygous/Homozygous	Homozygous	Homozygous	Homozygous	Compound heterozygous	Homozygous	Compound heterozygous	Compound heterozygous	Compound heterozygous	Compound heterozygous	Compound heterozygous
Phenotypic abnormalities
Growth
Intrauterine growth restriction*	+	+	+	+	-	+	NR	+	+	+	+ (8/9)
Short stature**	+	+	+	+	+	+	NR	+	+	+	+ (9/9)
Microcephaly***	+	+	+	+	+	+	NR	NR	+	+	+ (8/8)
Craniofacial
Microtia / small ears	+	+	+	+	-	+	+	+	+	+	+ (9/10)
Conductive hearing loss	NR	NR	NR	+	NR	NR	NR	NR	NR	NR	+ (1/1)
Cleft palate	NR	NR	NR	NR	NR	NR	NR	NR	-	NR	- (0/1)
Microstomia	+ (in photo)	NR	NR	NR	- (in photo)	+	+	+	-	NR	+ (4/6)
Full lips	+	NR	+	+	+	-	+	+	+	NR	+ (7/8)
Retro-/micrognathia	+	NR	+	-	+ (in photo)	-	-	+	+	NR	+ (5/8)
Cardiovascular
Congenital heart defect	NR	NR	NR	NR	NR	NR	NR	NR	NR	NR	NR
Respiratory
Congenital pulmonary emphysema	NR	NR	NR	NR	+	+	NR	+	-	NR	+ (3/4)
Laryngo-/tracheo-/bronchomalacia	NR	NR	+	NR	NR	NR	NR	NR	NR	NR	+ (1/1)
Gastrointestinal
Feeding problems	NR	NR	NR	NR	NR	NR	NR	+	+	+	+ (3/3)
Gastroesophageal reflux	NR	+	+	NR	NR	NR	NR	NR	NR	NR	+ (2/2)
Mammary glands
Postpubertal mammary hypo-/aplasia (female)	na	NR	NR	NR	na	na	na	na	+	+	+ (2/2)
Genitourinary
Hypoplastic labia minora/majora (female)	na	NR	NR	NR	na	na	na	na	NR	NR	NR
Micropenis (male)	NR	na	na	na	NR	+	-	-	na	na	+ (1/3)
Cryptorchidism (male)	NR	na	na	na	NR	+	-	+	na	na	+ (2/3)
Skeletal
Craniosynostosis	NR	NR	+	NR	NR	NR	NR	NR	NR	NR	+ (1/1)
Delayed bone age	NR	NR	NR	+	NR	NR	NR	+	+	NR	+ (3/3)
Patellar aplasia/hypoplasia	NR	NR	-	-	-	+	NR	+	+	+	+ (4/7)
Neurologic
Development delay / Intellectual disability	-	-	-	-	+ (Moderate learning difficulty)	NR (too young)	na	+ (mild)	-	-	+ (2/8)
Immunologic
Recurrent infections	NR	NR	NR	NR	NR	NR	NR	NR	NR	+ (recurrent upper respiratory infections)	+ (1/1)
NK cell deficiency	NR	NR	NR	NR	NR	NR	NR	NR	NR	NR	NR
Neutropenia	NR	NR	NR	NR	NR	NR	NR	NR	NR	NR	NR
Endocrinologic
Adrenal insufficiency	NR	NR	NR	NR	NR	NR	NR	NR	NR	NR	NR
na, not applicable. NR, not reported. M, male. F, female. m, months. Y, years old. TOP, termination of pregnancy. GA, gestational age.
* Abnormal restriction of fetal growth with fetal weight below the tenth percentile for gestational age.
** Height more than 2 standard deviations below the mean for age and gender (or below the 3rd percentile for age and gender dependent norms).
*** Head circumference more than 2 standard deviations below the mean for age and gender.
⌘ PMID numbers in bold indicate the reference from which the genotype and phenotype of the MGORS individual were extracted. Additional PMID numbers correspond to references where the same individual was also desbribed.
References:
PMID 21358633: Bicknell LS, Walker S, Klingseisen A, Stiff T, Leitch A, Kerzendorfer C, Martin CA, Yeyati P, Sanna NA, Bober M, Johnson D, Wise C, Jackson AP, O'Driscoll M, Jeggo PA. Mutations in ORC1, encoding the largest subunit of the origin recognition complex, cause microcephalic primordial dwarfism resembling Meier-Gorlin syndrome. Nat Genet 2011;43:350-5.
PMID 819054: Gorlin RJ, Cervenka J, Moller K, Horrobin M, Witkop CJ Jr. Malformation syndromes. A selected miscellany. Birth Defects Orig Artic Ser. 1975;11(2):39-50.
PMID 11477602: Bongers EM, Opitz JM, Fryer A, Sarda P, Hennekam RC, Hall BD, Superneau DW, Harbison M, Poss A, van Bokhoven H, Hamel BC, Knoers NV. Meier-Gorlin syndrome: report of eight additional cases and review. Am J Med Genet. 2001 Aug 1;102(2):115-24.
PMID 21358632: Bicknell LS, Bongers EM, Leitch A, Brown S, Schoots J, Harley ME, Aftimos S, Al-Aama JY, Bober M, Brown PA, van Bokhoven H, Dean J, Edrees AY, Feingold M, Fryer A, Hoefsloot LH, Kau N, Knoers NV, Mackenzie J, Opitz JM, Sarda P, Ross A, Temple IK, Toutain A, Wise CA, Wright M, Jackson AP. Mutations in the pre-replication complex cause Meier-Gorlin syndrome. Nat Genet. 2011 Feb 27;43…
PMID 21358631: Guernsey DL, Matsuoka M, Jiang H, Evans S, Macgillivray C, Nightingale M, Perry S, Ferguson M, LeBlanc M, Paquette J, Patry L, Rideout AL, Thomas A, Orr A, McMaster CR, Michaud JL, Deal C, Langlois S, Superneau DW, Parkash S, Ludman M, Skidmore DL, Samuels ME. Mutations in origin recognition complex gene ORC4 cause Meier-Gorlin syndrome. Nat Genet. 2011 Feb 27;43(4):360-4.
PMID 14564153: Shalev SA, Hall JG. Another adult with Meier-Gorlin syndrome--insights into the natural history. Clin Dysmorphol. 2003 Jul;12(3):167-9.

## Sheet: ORC4
Supplementary table 3. Clinical features of MGORS individuals with biallelic ORC4 variants
Reference (PMID)⌘	21358632	21358632, 21358631, 11477602	21358632, 21358631, 11477602	21358631	21358631	21358631	21358631	Total
Individual ID	P5	P6, 1768, Patient 5 (twin)	P7, 1769, Patient 6 (twin)	1652	1882	1899	1939
Family	F4	F5	F5	-	-	-	-
Photo	No	Yes	Yes	Yes	Yes	No	No
Demographics
N	1	1	1	1	1	1	1	7
Gender	F	F	F	M	F	F	F	1M, 6F
Age at last examination	23y	15y	15y	5y	15y	6y	18y	5y - 23y
Genotype
Gene	ORC4	ORC4	ORC4	ORC4	ORC4	ORC4	ORC4
NM_ (RefSeq accession number)	NM_181742.3	NM_181742.3	NM_181742.3	NM_002552	NM_002552	NM_002552	NM_002552
NP_ (RefSeq accession number)	NP_859526.1	NP_859526.1	NP_859526.1	NP_ 002543	NP_ 002543	NP_ 002543	NP_ 002543
cDNA change (allele 1)	c.521A>G	c.521A>G	c.521A>G	c.521A>G	c.521A4G	c.521A>G	c.521A>G
Amino acid change (allele 1)	p.Tyr174Cys	p.Tyr174Cys	p.Tyr174Cys	p.Tyr174Cys	p.Tyr174Cys	p.Tyr174Cys	p.Tyr174Cys
cDNA change (allele 2)	c.874_875insAACA	c.521A>G	c.521A>G	c.521A>G	CNV del	c.521A>G	c.874_875insAACA
Amino acid change (allele 2)	p.Ala292fs*19	p.Tyr174Cys	p.Tyr174Cys	p.Tyr174Cys	deletion	p.Tyr174Cys	p.Ala292fs*19
Compound heterozygous/Homozygous	Compound heterozygous	Homozygous	Homozygous	Homozygous	Compound heterozygous	Homozygous	Compound heterozygous
Phenotypic abnormalities
Growth
Intrauterine growth restriction*	+	+	+	+	+	+	+	+ (7/7)
Short stature**	+	+	+	-	+	+	+	+ (6/7)
Microcephaly***	NR	+	+	-	-	+	+	+ (4/6)
Craniofacial
Microtia / small ears	+	+	+	+	+	+	+	+ (7/7)
Conductive hearing loss	NR	NR	NR	-	NR	-	+	+ (1/3)
Cleft palate	NR	NR	NR	NR	NR	NR	NR	NR
Microstomia	NR	+	+	+	+	NR	NR	+ (4/4)
Full lips	NR	-	-	+	+	NR	NR	+ (2/4)
Retro-/micrognathia	NR	+	+	+	+	NR	NR	+ (4/4)
Cardiovascular
Congenital heart defect	NR	NR	NR	NR	NR	NR	+ (perimembraneous ventricular septal defect)	+ (1/1)
Respiratory
Congenital pulmonary emphysema	-	-	-	NR	+	NR	NR	+ (1/4)
Laryngo-/tracheo-/bronchomalacia	NR	NR	NR	+	NR	+	NR	+ (2/2)
Gastrointestinal
Feeding problems	+	+	+	+	+	+	+	+ (7/7)
Gastroesophageal reflux	NR	+	+	NR	+	+	+	+ (5/5)
Mammary glands
Postpubertal mammary hypo-/aplasia (female)	+	+	+	na	+	na (too young)	+	+ (5/5)
Genitourinary
Hypoplastic labia minora/majora (female)	NR	+	+	na	+	NR	NR	+ (3/3)
Micropenis (male)	na	na	na	NR	na	na	na	NR
Cryptorchidism (male)	na	na	na	NR	na	na	na	NR
Skeletal
Craniosynostosis	NR	NR	NR	NR	NR	NR	NR	NR
Delayed bone age	NR	NR	-	NR	-	NR	+	+ (1/3)
Patellar aplasia/hypoplasia	+	+	+	+	+	+	+	+ (7/7)
Neurologic
Development delay / Intellectual disability	-	-	-	-	-	-	-	- (0/7)
Immunologic
Recurrent infections	NR	NR	NR	NR	NR	NR	NR	NR
NK cell deficiency	NR	NR	NR	NR	NR	NR	NR	NR
Neutropenia	NR	NR	NR	NR	NR	NR	NR	NR
Endocrinologic
Adrenal insufficiency	NR	NR	NR	NR	NR	NR	NR	NR
na, not applicable. NR, not reported. M, male. F, female. m, months. Y, years old. GA, gestational age.
* Abnormal restriction of fetal growth with fetal weight below the tenth percentile for gestational age.
** Height more than 2 standard deviations below the mean for age and gender (or below the 3rd percentile for age and gender dependent norms).
*** Head circumference more than 2 standard deviations below the mean for age and gender.
⌘ PMID numbers in bold indicate the reference from which the genotype and phenotype of the MGORS individual were extracted. Additional PMID numbers correspond to references where the same individual was also desbribed.
References:
PMID 11477602: Bongers EM, Opitz JM, Fryer A, Sarda P, Hennekam RC, Hall BD, Superneau DW, Harbison M, Poss A, van Bokhoven H, Hamel BC, Knoers NV. Meier-Gorlin syndrome: report of eight additional cases and review. Am J Med Genet. 2001 Aug 1;102(2):115-24.
PMID 21358632: Bicknell LS, Bongers EM, Leitch A, Brown S, Schoots J, Harley ME, Aftimos S, Al-Aama JY, Bober M, Brown PA, van Bokhoven H, Dean J, Edrees AY, Feingold M, Fryer A, Hoefsloot LH, Kau N, Knoers NV, Mackenzie J, Opitz JM, Sarda P, Ross A, Temple IK, Toutain A, Wise CA, Wright M, Jackson AP. Mutations in the pre-replication complex cause Meier-Gorlin syndrome. Nat Genet. 2011 Feb 27;43…
PMID 21358631: Guernsey DL, Matsuoka M, Jiang H, Evans S, Macgillivray C, Nightingale M, Perry S, Ferguson M, LeBlanc M, Paquette J, Patry L, Rideout AL, Thomas A, Orr A, McMaster CR, Michaud JL, Deal C, Langlois S, Superneau DW, Parkash S, Ludman M, Skidmore DL, Samuels ME. Mutations in origin recognition complex gene ORC4 cause Meier-Gorlin syndrome. Nat Genet. 2011 Feb 27;43(4):360-4.

## Sheet: ORC6
Supplementary table 3. Clinical features of MGORS individuals with biallelic ORC6 variants
Reference (PMID)⌘ ⍭	21358632, 7710253	21358632, 7710253	21358632, 7710253	25691413, 17256795	25691413, 17256795	Total
Individual ID	P8	P9	P10	-	-
Family	F6	F6	F6
Photo	No	Yes	No
Demographics
N	1	1	1	1	1	5
Gender	F	M	M	M	M	4M, 1F
Age at last examination	14y 6m	15y 5m	4y 6m	TOP (33weeks GA)	TOP (20weeks GA)	20weeks GA - 15y 5m
Genotype
Gene	ORC6	ORC6	ORC6	ORC6	ORC6
NM_ (RefSeq accession number)	NM_014321.3	NM_014321.3	NM_014321.3	NM_014321.3	NM_014321.3
NP_ (RefSeq accession number)	NP_055136.1	NP_055136.1	NP_055136.1	NP_055136.1	NP_055136.1
cDNA change (allele 1)	c.257_258delTT	c.257_258delTT	c.257_258delTT	c.602_605delAGAA	c.602_605delAGAA
Amino acid change (allele 1)	p.Phe86*	p.Phe86*	p.Phe86*	p. K202Rfs*1	p. K202Rfs*1
cDNA change (allele 2)	c.695A>C	c.695A>C	c.695A>C	c.602_605delAGAA	c.602_605delAGAA
Amino acid change (allele 2)	p.Tyr232Ser	p.Tyr232Ser	p.Tyr232Ser	p. K202Rfs*1	p. K202Rfs*1
Compound heterozygous/Homozygous	Compound heterozygous	Compound heterozygous	Compound heterozygous	Homozygous	Homozygous
Phenotypic abnormalities
Growth
Intrauterine growth restriction*	+	+	NR	+	+	+ (4/4)
Short stature**	+	+	+	na	na	+ (3/3)
Microcephaly***	-	+	+	+	NR	+ (4/4)
Craniofacial
Microtia / small ears	+	+	+	NR	NR	+ (3/3)
Conductive hearing loss	NR	NR	NR	na	na	NR
Cleft palate	NR	NR	NR	NR	NR	NR
Microstomia	-	-	+	NR	NR	+ (1/3)
Full lips	+	+	+	NR	NR	+ (3/3)
Retro-/micrognathia	+	+	+	+	+	+ (5/5)
Cardiovascular
Congenital heart defect	NR	NR	NR	NR	-	- (0/1)
Respiratory
Congenital pulmonary emphysema	-	-	-	NR	-	- (0/4)
Laryngo-/tracheo-/bronchomalacia	NR	NR	NR	na	na	NR
Gastrointestinal
Feeding problems	-	NR	+	na	na	+ (1/2)
Gastroesophageal reflux	NR	NR	NR	na	na	NR
Mammary glands
Postpubertal mammary hypo-/aplasia (female)	+	na	na	na	na	+ (1/1)
Genitourinary
Hypoplastic labia minora/majora (female)	NR	na	na	na	na	NR
Micropenis (male)	na	-	-	+	NR	+ (1/3)
Cryptorchidism (male)	na	+	+	NR	NR	+ (2/2)
Skeletal
Craniosynostosis	NR	NR	NR	NR	NR	NR
Delayed bone age	+	+	-	NR	NR	+ (2/3)
Patellar aplasia/hypoplasia	+	+	+	NR	+	+ (4/4)
Neurologic
Development delay / Intellectual disability	-	-	-	na	na	- (0/3)
Immunologic
Recurrent infections	NR	NR	NR	NR	NR	NR
NK cell deficiency	NR	NR	NR	NR	NR	NR
Neutropenia	NR	NR	NR	NR	NR	NR
Endocrinologic
Adrenal insufficiency	NR	NR	NR	NR	NR	NR
na, not applicable. NR, not reported. M, male. F, female. m, months. Y, years old. TOP, termination of pregnancy. GA, gestational age.
* Abnormal restriction of fetal growth with fetal weight below the tenth percentile for gestational age.
** Height more than 2 standard deviations below the mean for age and gender (or below the 3rd percentile for age and gender dependent norms).
*** Head circumference more than 2 standard deviations below the mean for age and gender.
⌘ PMID numbers in bold indicate the reference from which the genotype and phenotype of the MGORS individual were extracted. Additional PMID numbers correspond to references where the same individual was also desbribed.
⍭ As the individuals' phenotypes of the novel cases included in PMID 22333897 were not reported, the inclusion of their data in this case series review was not possible.
References:
PMID 21358632: Bicknell LS, Bongers EM, Leitch A, Brown S, Schoots J, Harley ME, Aftimos S, Al-Aama JY, Bober M, Brown PA, van Bokhoven H, Dean J, Edrees AY, Feingold M, Fryer A, Hoefsloot LH, Kau N, Knoers NV, Mackenzie J, Opitz JM, Sarda P, Ross A, Temple IK, Toutain A, Wise CA, Wright M, Jackson AP. Mutations in the pre-replication complex cause Meier-Gorlin syndrome. Nat Genet. 2011 Feb 27;43…
PMID 7710253: Lacombe D, Toutain A, Gorlin RJ, Oley CA, Battin J. Clinical identification of a human equivalent to the short ear (se) murine phenotype. Ann Genet. 1994;37(4):184-91.
PMID 25691413: Shalev SA, Khayat M, Etty DS, Elpeleg O. Further insight into the phenotype associated with a mutation in the ORC6 gene, causing Meier-Gorlin syndrome 3. Am J Med Genet A. 2015 Mar;167A(3):607-11.
PMID 17256795: Shalev SA. A syndrome characterized by intra-uterine lower limb dislocation, gracile bones, clubfeet, and other skeletal features. Am J Med Genet A. 2007 Feb 15;143(4):395-8.

## Sheet: CDT1
Supplementary table 3. Clinical features of MGORS individuals with biallelic CDT1 variants
Reference (PMID)⌘ ⍭	21358632	21358632	21358632, 11992493	21358632, 11992493	21358632, 11992493	21358632	21358632	21358631, (11477602)	Total
Individual ID	P11	P12	P13	P14	P15	P16	P17	1627, (Patient 8)
Family	F7	F8	F9	F9	F9	F10	F11	-
Photo	Yes	No	No	No	No	No	No	No
Demographics
N	1	1	1	1	1	1	1	1	8
Gender	M	F	F	F	M	F	F	F	2M, 6F
Age at last examination	8y 3m	7y 2m	16y 9m	14y 4m	17y 6m	4y 4m	5y	15y	4y 4m - 17y 6m
Genotype
Gene	CDT1	CDT1	CDT1	CDT1	CDT1	CDT1	CDT1	CDT1
NM_ (RefSeq accession number)	NM_030928.3	NM_030928.3	NM_030928.3	NM_030928.3	NM_030928.3	NM_030928.3	NM_030928.3	NM_030928.3
NP_ (RefSeq accession number)	NP_112190.2	NP_112190.2	NP_112190.2	NP_112190.2	NP_112190.2	NP_112190.2	NP_112190.2	NP_112190.2
cDNA change (allele 1)	c.1385G>A	c.196G>A	c.1385G>A	c.1385G>A	c.1385G>A	c.351G>C	c.1081C>T	c.1402G>A
Amino acid change (allele 1)	p.Arg462Gln	p.Ala66Thr	p.Arg462Gln	p.Arg462Gln	p.Arg462Gln	p.Gln117His (exon 2 splice donor site)	p.Gln361*	p.Glu468Lys
cDNA change (allele 2)	c.1560C>A	c.351G>C	c.1560C>A	c.1560C>A	c.1560C>A	c.1385G>A	c.1357C>T	c.1402G>A
Amino acid change (allele 2)	p.Tyr520*	p.Gln117His (exon 2 splice donor site)	p.Tyr520*	p.Tyr520*	p.Tyr520*	p.Arg462Gln	p.Arg453Trp	p.Glu468Lys
Compound heterozygous/Homozygous	Compound heterozygous	Compound heterozygous	Compound heterozygous	Compound heterozygous	Compound heterozygous	Compound heterozygous	Compound heterozygous	Homozygous
Phenotypic abnormalities
Growth
Intrauterine growth restriction*	+	+	+	+	+	+	-	+	+ (7/8)
Short stature**	+	+	+	+	-	+	-	+	+ (6/8)
Microcephaly***	-	+	-	-	-	-	+	+	+ (3/8)
Craniofacial
Microtia / small ears	+	+	+	+	+	+	+	+	+ (8/8)
Conductive hearing loss	NR	NR	NR	NR	NR	NR	NR	NR	NR
Cleft palate	NR	NR	NR	NR	NR	NR	NR	NR	NR
Microstomia	+	+	-	-	-	-	-	NR	+ (2/7)
Full lips	+	-	+	+	+	+	+	+	+ (7/8)
Retro-/micrognathia	+	+	+	+	+	+	-	+	+ (7/8)
Cardiovascular
Congenital heart defect	NR	NR	NR	NR	NR	NR	NR	+ (restrictive persistent ductus arteriosis with small left to right shunt)	+ (1/1)
Respiratory
Congenital pulmonary emphysema	+	+	-	-	-	+	+	NR	+ (4/7)
Laryngo-/tracheo-/bronchomalacia	NR	NR	NR	NR	NR	NR	NR	NR	NR
Gastrointestinal
Feeding problems	NR	NR	+	-	-	NR	+	+	+ (3/5)
Gastroesophageal reflux	NR	NR	NR	NR	NR	NR	NR	+	+ (1/1)
Mammary glands
Postpubertal mammary hypo-/aplasia (female)	na	na (too young)	+	+	na	na (too young)	na (too young)	+	+ (3/3)
Genitourinary
Hypoplastic labia minora/majora (female)	na	NR	NR	NR	na	NR	NR	+	+ (1/1)
Micropenis (male)	-	na	na	na	-	na	na	na	- (0/2)
Cryptorchidism (male)	+	na	na	na	-	na	na	na	+ (1/2)
Skeletal
Craniosynostosis	NR	NR	NR	NR	NR	NR	NR	NR	NR
Delayed bone age	NR	NR	+	-	NR	NR	+	+	+ (3/4)
Patellar aplasia/hypoplasia	+	+	+	+	+	+	+	+	+ (8/8)
Neurologic
Development delay / Intellectual disability	-	-	-	-	-	-	-	-	- (0/8)
Immunologic
Recurrent infections	NR	NR	NR	NR	NR	NR	NR	+ (respiratory infections, diarrhea)	+ (1/1)
NK cell deficiency	NR	NR	NR	NR	NR	NR	NR	NR	NR
Neutropenia	NR	NR	NR	NR	NR	NR	NR	NR	NR
Endocrinologic
Adrenal insufficiency	NR	NR	NR	NR	NR	NR	NR	NR	NR
na, not applicable. NR, not reported. M, male. F, female. m, months. Y, years old.
* Abnormal restriction of fetal growth with fetal weight below the tenth percentile for gestational age.
** Height more than 2 standard deviations below the mean for age and gender (or below the 3rd percentile for age and gender dependent norms).
*** Head circumference more than 2 standard deviations below the mean for age and gender.
⌘ PMID numbers in bold indicate the reference from which the genotype and phenotype of the MGORS individual were extracted. Additional PMID numbers correspond to references where the same individual was also desbribed.
⍭ As the individuals' phenotypes of the novel cases included in PMID 22333897 were not reported, the inclusion of their data in this case series review was not possible.
References:
PMID 21358632: Bicknell LS, Bongers EM, Leitch A, Brown S, Schoots J, Harley ME, Aftimos S, Al-Aama JY, Bober M, Brown PA, van Bokhoven H, Dean J, Edrees AY, Feingold M, Fryer A, Hoefsloot LH, Kau N, Knoers NV, Mackenzie J, Opitz JM, Sarda P, Ross A, Temple IK, Toutain A, Wise CA, Wright M, Jackson AP. Mutations in the pre-replication complex cause Meier-Gorlin syndrome. Nat Genet. 2011 Feb 27;43…
PMID 11992493: Feingold M. Meier-Gorlin syndrome. Am J Med Genet. 2002 May 15;109(4):338.
PMID 21358631: Guernsey DL, Matsuoka M, Jiang H, Evans S, Macgillivray C, Nightingale M, Perry S, Ferguson M, LeBlanc M, Paquette J, Patry L, Rideout AL, Thomas A, Orr A, McMaster CR, Michaud JL, Deal C, Langlois S, Superneau DW, Parkash S, Ludman M, Skidmore DL, Samuels ME. Mutations in origin recognition complex gene ORC4 cause Meier-Gorlin syndrome. Nat Genet. 2011 Feb 27;43(4):360-4.
PMID 11477602: Bongers EM, Opitz JM, Fryer A, Sarda P, Hennekam RC, Hall BD, Superneau DW, Harbison M, Poss A, van Bokhoven H, Hamel BC, Knoers NV. Meier-Gorlin syndrome: report of eight additional cases and review. Am J Med Genet. 2001 Aug 1;102(2):115-24.

## Sheet: CDC6
Supplementary table 3. Clinical features of a MGORS individual with biallelic CDC6 variants
Reference (PMID)⌘	21358632, (11477602)	Total
Individual ID	P18, (Patient 3)
Family	F12
Photo	Yes
Demographics
N	1	1
Gender	M	M
Age at last examination	7y	7y
Genotype
Gene	CDC6
NM_ (RefSeq accession number)	NM_001254.3
NP_ (RefSeq accession number)	NP_001245.1
cDNA change (allele 1)	c.968C>G
Amino acid change (allele 1)	p.Thr323Arg
cDNA change (allele 2)	c.968C>G
Amino acid change (allele 2)	p.Thr323Arg
Compound heterozygous/Homozygous	Homozygous
Phenotypic abnormalities
Growth
Intrauterine growth restriction*	+	+ (1/1)
Short stature**	+	+ (1/1)
Microcephaly***	+	+ (1/1)
Craniofacial
Microtia / small ears	+	+ (1/1)
Conductive hearing loss	NR	NR
Cleft palate	+	+ (1/1)
Microstomia	-	- (0/1)
Full lips	+	+ (1/1)
Retro-/micrognathia	+	+ (1/1)
Cardiovascular
Congenital heart defect	NR	NR
Respiratory
Congenital pulmonary emphysema	-	- (0/1)
Laryngo-/tracheo-/bronchomalacia	NR	NR
Gastrointestinal
Feeding problems	+	+ (1/1)
Gastroesophageal reflux	+	+ (1/1)
Mammary glands
Postpubertal mammary hypo-/aplasia (female)	na	na
Genitourinary
Hypoplastic labia minora/majora (female)	na	na
Micropenis (male)	+	+ (1/1)
Cryptorchidism (male)	+	+ (1/1)
Skeletal
Craniosynostosis	NR	NR
Delayed bone age	+	+ (1/1)
Patellar aplasia/hypoplasia	+	+ (1/1)
Neurologic
Development delay / Intellectual disability	-	- (0/1)
Immunologic
Recurrent infections	NR	NR
NK cell deficiency	NR	NR
Neutropenia	NR	NR
Endocrinologic
Adrenal insufficiency	NR	NR
na, not applicable. NR, not reported. M, male. F, female. m, months. Y, years old.
* Abnormal restriction of fetal growth with fetal weight below the tenth percentile for gestational age.
** Height more than 2 standard deviations below the mean for age and gender (or below the 3rd percentile for age and gender dependent norms).
*** Head circumference more than 2 standard deviations below the mean for age and gender.
⌘ PMID number in bold indicates the reference from which the genotype and phenotype of the MGORS individual were extracted.
References:
PMID 21358632: Bicknell LS, Bongers EM, Leitch A, Brown S, Schoots J, Harley ME, Aftimos S, Al-Aama JY, Bober M, Brown PA, van Bokhoven H, Dean J, Edrees AY, Feingold M, Fryer A, Hoefsloot LH, Kau N, Knoers NV, Mackenzie J, Opitz JM, Sarda P, Ross A, Temple IK, Toutain A, Wise CA, Wright M, Jackson AP. Mutations in the pre-replication complex cause Meier-Gorlin syndrome. Nat Genet. 2011 Feb 27;43…
PMID 11477602: Bongers EM, Opitz JM, Fryer A, Sarda P, Hennekam RC, Hall BD, Superneau DW, Harbison M, Poss A, van Bokhoven H, Hamel BC, Knoers NV. Meier-Gorlin syndrome: report of eight additional cases and review. Am J Med Genet. 2001 Aug 1;102(2):115-24.

## Sheet: GMNN
Supplementary table 3. Clinical features of MGORS individuals with heterozygous GMNN variants
Reference (PMID)⌘	26637980	26637980, 11477602, 22333897	26637980	Total
Individual ID	1	2, 2, 43	3
Family	-	-	-
Photo	Yes	Yes	Yes
Demographics
N	1	1	1	3
Gender	F	M	F	1M, 2F
Age at last examination	34m	17y	3y 4m	34m - 17y
Genotype
Gene	GMNN	GMNN	GMNN
NM_ (RefSeq accession number)	NM_015895.4	NM_015895.4	NM_015895.4
NP_ (RefSeq accession number)	NP_056979.1	NP_056979.1	NP_056979.1
cDNA change (allele 1)	c.16A>T	c.35_38delTCAA	c.50A>G
Amino acid change (allele 1)	p.Lys6*	p.Ile12Lysfs*4	p.Lys17Arg
cDNA change (allele 2)	na	na	na
Amino acid change (allele 2)	na	na	na
Heterozygous/Homozygous	Heterozygous (de novo)	Heterozygous (de novo)	Heterozygous (de novo)
Phenotypic abnormalities
Growth
Intrauterine growth restriction*	+	+	-	+ (2/3)
Short stature**	+	+	+	+ (3/3)
Microcephaly***	-	+	+	+ (2/3)
Craniofacial
Microtia / small ears	+	+	+	+ (3/3)
Conductive hearing loss	+	-	-	+ (1/3)
Cleft palate	NR	NR	+	+ (1/1)
Microstomia	+	+	+	+ (3/3)
Full lips	+	+	+	+ (3/3)
Retro-/micrognathia	+	+	+	+ (3/3)
Cardiovascular
Congenital heart defect	NR	NR	NR	NR
Respiratory
Congenital pulmonary emphysema	-	+	-	+ (1/3)
Laryngo-/tracheo-/bronchomalacia	+	-	-	+ (1/3)
Gastrointestinal
Feeding problems	+	+	+	+ (3/3)
Gastroesophageal reflux	+	-	-	+ (1/3)
Mammary glands
Postpubertal mammary hypo-/aplasia (female)	NR	na	NR	NR
Genitourinary
Hypoplastic labia minora/majora (female)	+	na	NR	+ (1/1)
Micropenis (male)	na	NR	na	NR
Cryptorchidism (male)	na	+	na	+ (1/1)
Skeletal
Craniosynostosis	NR	NR	NR	NR
Delayed bone age	+	+	NR	+ (2/2)
Patellar aplasia/hypoplasia	+	+	+	+ (3/3)
Neurologic
Development delay / Intellectual disability	-	+	+	+ (2/3)
Immunologic
Recurrent infections	NR	NR	NR	NR
NK cell deficiency	NR	NR	NR	NR
Neutropenia	NR	NR	NR	NR
Endocrinologic
Adrenal insufficiency	NR	NR	NR	NR
na, not applicable. NR, not reported. M, male. F, female. m, months. Y, years old.
* Abnormal restriction of fetal growth with fetal weight below the tenth percentile for gestational age.
** Height more than 2 standard deviations below the mean for age and gender (or below the 3rd percentile for age and gender dependent norms).
*** Head circumference more than 2 standard deviations below the mean for age and gender.
⌘ PMID numbers in bold indicate the reference from which the genotype and phenotype of the MGORS individual were extracted. Additional PMID numbers correspond to references where the same individual was also desbribed.
References:
PMID 26637980: Burrage LC, Charng WL, Eldomery MK, Willer JR, Davis EE, Lugtenberg D, Zhu W, Leduc MS, Akdemir ZC, Azamian M, Zapata G, Hernandez PP, Schoots J, de Munnik SA, Roepman R, Pearring JN, Jhangiani S, Katsanis N, Vissers LE, Brunner HG, Beaudet AL, Rosenfeld JA, Muzny DM, Gibbs RA, Eng CM, Xia F, Lalani SR, Lupski JR, Bongers EM, Yang Y. De Novo GMNN Mutations Cause Autosomal-Dominant …
PMID 11477602: Bongers EM, Opitz JM, Fryer A, Sarda P, Hennekam RC, Hall BD, Superneau DW, Harbison M, Poss A, van Bokhoven H, Hamel BC, Knoers NV. Meier-Gorlin syndrome: report of eight additional cases and review. Am J Med Genet. 2001 Aug 1;102(2):115-24.
PMID 22333897: de Munnik SA, Bicknell LS, Aftimos S, Al-Aama JY, van Bever Y, Bober MB, Clayton-Smith J, Edrees AY, Feingold M, Fryer A, van Hagen JM, Hennekam RC, Jansweijer MC, Johnson D, Kant SG, Opitz JM, Ramadevi AR, Reardon W, Ross A, Sarda P, Schrander-Stumpel CT, Schoots J, Temple IK, Terhal PA, Toutain A, Wise CA, Wright M, Skidmore DL, Samuels ME, Hoefsloot LH, Knoers NV, Brunner HG, Ja…

## Sheet: DONSON
Supplementary table 3. Clinical features of MGORS individuals with biallelic DONSON variants
Reference (PMID)⌘	31784481	31784481	31784481	31784481
Individual ID	P1	P2	P3	P4
Family	-	-	-	-
Photo	No	No	No	Yes
Demographics
N	1	1	1	1	4
Gender	M	M	F	M	3M, 1F
Age at last examination	9y 6m	7y	29y 10m	8y	7y - 29y 10m
Genotype
Gene	DONSON	DONSON	DONSON	DONSON
NM_ (RefSeq accession number)	NM_017613.3	NM_017613.3	NM_017613.3	NM_017613.3
NP_ (RefSeq accession number)	NP_060083.1	NP_060083.1	NP_060083.1	NP_060083.1
cDNA change (allele 1)	c.631C>T	c.494T>C	c.1634C>T	c.670C>T
Amino acid change (allele 1)	p.Arg211Cys	p.Phe165Ser	p.Pro545Leu	p.Pro224Ser
cDNA change (allele 2)	c.631C>T	c.607–36G>A (splicing)	c.809A>G	c.809A>G
Amino acid change (allele 2)	p.Arg211Cys	-	p.Tyr270Cys	p.Tyr270Cys
Compound heterozygous/Homozygous	Homozygous	Compound heterozygous	Compound heterozygous	Compound heterozygous
Phenotypic abnormalities
Growth
Intrauterine growth restriction*	+	+	+	+	+ (4/4)
Short stature**	+	+	+	+	+ (4/4)
Microcephaly***	+	+	-	+	+ (3/4)
Craniofacial
Microtia / small ears	+	+	+	+	+ (4/4)
Conductive hearing loss	+	NR	NR	+	+ (2/2)
Cleft palate	NR	NR	NR	+	+ (1/1)
Microstomia	NR	NR	NR	NR	NR
Full lips	NR	NR	NR	+	+ (1/1)
Retro-/micrognathia	+	NR	NR	NR	+ (1/1)
Cardiovascular
Congenital heart defect	NR	NR	NR	NR	NR
Respiratory
Congenital pulmonary emphysema	NR	NR	NR	NR	NR
Laryngo-/tracheo-/bronchomalacia	NR	NR	NR	NR	NR
Gastrointestinal
Feeding problems	NR	NR	NR	NR	NR
Gastroesophageal reflux	NR	NR	NR	NR	NR
Mammary glands
Postpubertal mammary hypo-/aplasia (female)	NR	NR	NR	NR	NR
Genitourinary
Hypoplastic labia minora/majora (female)	NR	NR	NR	NR	NR
Micropenis (male)	NR	NR	NR	NR	NR
Cryptorchidism (male)	NR	NR	NR	NR	NR
Skeletal
Craniosynostosis	NR	NR	NR	NR	NR
Delayed bone age	NR	NR	NR	+	+ (1/1)
Patellar aplasia/hypoplasia	+	+	+	+	+ (4/4)
Neurologic
Development delay / Intellectual disability	+ (Delayed development)	+ (Delayed motor development)	-	+ (Motor and speech delay, normal cognition)	+ (3/4)
Immunologic
Recurrent infections	NR	NR	NR	NR	NR
NK cell deficiency	NR	NR	NR	NR	NR
Neutropenia	NR	NR	NR	NR	NR
Endocrinologic
Adrenal insufficiency	NR	NR	NR	NR	NR
na, not applicable. NR, not reported. M, male. F, female. m, months. Y, years old.
* Abnormal restriction of fetal growth with fetal weight below the tenth percentile for gestational age.
** Height more than 2 standard deviations below the mean for age and gender (or below the 3rd percentile for age and gender dependent norms).
*** Head circumference more than 2 standard deviations below the mean for age and gender.
⌘ PMID number in bold indicates the reference from which the genotype and phenotype of the MGORS individual were extracted.
References:
PMID 31784481: Knapp KM, Sullivan R, Murray J, Gimenez G, Arn P, D'Souza P, Gezdirici A, Wilson WG, Jackson AP, Ferreira C, Bicknell LS. Linked-read genome sequencing identifies biallelic pathogenic variants in DONSON as a novel cause of Meier-Gorlin syndrome. J Med Genet. 2020 Mar;57(3):195-202.

## Sheet: CDC45
Supplementary table 3. Clinical features of MGORS individuals with biallelic CDC45 variants
Reference (PMID)⌘	27374770	27374770	27374770	27374770	27374770	27374770	27374770	27374770	27374770	27374770	27374770	27374770	27374770	27374770	27374770	Total
Individual ID	P1	P2	P3	P4	P5	P6	P7-1	P7-2	P8	P9-1	P9-2	P10	P11	P12-1	P12-2
Family	-	-	-	-	-	-	-	-	-	-	-	-	-	-	-
Photo	Yes	Yes	No	No	Yes	No			Yes	Yes	Yes	Yes	No	Yes	No
Demographics
N	1	1	1	1	1	1	1	1	1	1	1	1	1	1	1	15
Gender	M	F	M	F	F	M	M	F	F	M	M	F	F	F	M	7M, 8F
Age at last examination	28y	4y 4m	16y 3m	5y 5m	6y	22y	3y 6m	5y 2m	4y	7y	16m	25y	4y 7m	TOP (22+3 weeks GA)	TOP (30+5 weeks GA)	22 weeks GA - 28y
Genotype
Gene	CDC45	CDC45	CDC45	CDC45	CDC45	CDC45	CDC45	CDC45	CDC45	CDC45	CDC45	CDC45	CDC45	CDC45	CDC45
NM_ (RefSeq accession number)	NM_003504.4	NM_003504.4	NM_003504.4	NM_003504.4	NM_003504.4	NM_003504.4	NM_003504.4	NM_003504.4	NM_003504.4	NM_003504.4	NM_003504.4	NM_003504.4	NM_003504.4	NM_003504.4	NM_003504.4
NP_ (RefSeq accession number)	NP_003495.1	NP_003495.1	NP_003495.1	NP_003495.1	NP_003495.1	NP_003495.1	NP_003495.1	NP_003495.1	NP_003495.1	NP_003495.1	NP_003495.1	NP_003495.1	NP_003495.1	NP_003495.1	NP_003495.1
cDNA change (allele 1)	c.318C>T	c.226A>C	c.653+5G>A (SE)	c.1A>C	c.1270C>T	c.791C>A	c.1660C>T	c.1660C>T	c.1388C>T	c.203A>G	c.203A>G	c.[464A>G; 961C>A]	c.1660C>T	c.(485+1_486-1)_(630+1_631-1)del	c.(485+1_486-1)_(630+1_631-1) del
Amino acid change (allele 1)	p.Val106= (SE)	p.Asn76His	-	p.Met1?	p.Arg424*	p.Ser264Tyr	p.Arg554Trp	p.Arg554Trp	p.Pro463Leu	p.Gln68Arg (SE)	p.Gln68Arg (SE)	p.[Glu155Gly; Pro321Thr]	p.Arg554Trp	p.Ile115_Glu162del	p.Ile115_Glu162del
cDNA change (allele 2)	c.677A>G	c.469C>T	c.1487C>T	c.1388C>T	c.1388C>T	c.791C>A	c.1660C>T	c.1660C>T	c.1532delC	c.333C>T	c.333C>T	c.1440+14C>T (SE)	c.1660C>T	c.893C>T	c.893C>T
Amino acid change (allele 2)	p.Asp226Gly	p.Arg157Cys	p.Pro496Leu	p.Pro463Leu	p.Pro463Leu	p.Ser264Tyr	p.Arg554Trp	p.Arg554Trp	p.Pro511Glnfs*36	p.Asn111= (SE)	p.Asn111= (SE)	-	p.Arg554Trp	p.Ala298Val	p.Ala298Val
Compound heterozygous/Homozygous	Compound heterozygous	Compound heterozygous	Compound heterozygous	Compound heterozygous	Compound heterozygous	Homozygous	Homozygous	Homozygous	Compound heterozygous	Compound heterozygous	Compound heterozygous	Compound heterozygous	Homozygous	Compound heterozygous	Compound heterozygous
Phenotypic abnormalities
Growth
Intrauterine growth restriction*	-	-	+	+	+	-	+	+	+	+	-	+	+	+	-	+ (10/15)
Short stature**	-	-	+	+	+	+	+	+	+	-	+	+	+	na	na	+ (10/13)
Microcephaly***	-	+	+	+	+	+	+	+	+	+	+	+	+	+	+	+ (14/15)
Craniofacial
Microtia / small ears	+	-	+	+	+	+	+	+	+	+	+	+	+	+	NR	+ (13/14)
Conductive hearing loss	NR	NR	NR	NR	NR	- (SN hearing loss)	NR	NR	+	NR	NR	+	NR	na	na	+ (2/3)
Cleft palate	NR	NR	NR	+	+	NR	NR	NR	NR	NR	NR	NR	NR	NR	NR	+ (2/2)
Microstomia	+ (photo)	- (photo)	NR	NR	+ (photo)	NR	NR	NR	+ (photo)	- (photo)	+ (photo)	- (photo)	NR	+ (photo)	NR	+ (5/8)
Full lips	+ (photo)	- (photo)	NR	NR	+ (photo)	NR	NR	NR	+ (photo)	+ (photo)	+ (photo)	+ (photo)	NR	NR	NR	+ (6/7)
Retro-/micrognathia	+ (photo)	+ (photo)	NR	NR	+ (photo)	NR	NR	NR	+ (photo)	+ (photo)	+ (photo)	+ (photo)	NR	+ (photo)	NR	+ (8/8)
Cardiovascular
Congenital heart defect	NR	NR	NR	NR	NR	NR	+ (ASD, VSD)	+ (AV canal)	+ (VSD)	NR	NR	NR	+ (small ASD)	NR	+ (small VSD)	+ (5/5)
Respiratory
Congenital pulmonary emphysema	NR	NR	NR	NR	NR	NR	NR	NR	NR	NR	NR	NR	NR	na	na	NR
Laryngo-/tracheo-/bronchomalacia	NR	NR	NR	NR	NR	NR	NR	NR	NR	NR	NR	NR	NR	na	na	NR
Gastrointestinal
Feeding problems	NR	NR	NR	NR	NR	NR	NR	NR	NR	NR	NR	NR	NR	na	na	NR
Gastroesophageal reflux	NR	NR	NR	NR	NR	NR	NR	NR	NR	NR	NR	NR	NR	na	na	NR
Mammary glands
Postpubertal mammary hypo-/aplasia (female)	na	NR	na	NR	NR	na	na	NR	NR	na	na	+	NR	na	na	+ (1/1)
Genitourinary
Hypoplastic labia minora/majora (female)	na	NR	na	NR	NR	na	na	NR	NR	na	na	NR	NR	na	na	NR
Micropenis (male)	NR	na	NR	na	na	NR	NR	na	na	+	NR	na	na	na	na	+ (1/1)
Cryptorchidism (male)	NR	na	NR	na	na	NR	+	na	na	NR	NR	na	na	na	na	+ (1/1)
Skeletal
Craniosynostosis	+ (right unicoronal)	+ (bicoronal)	+ (bicoronal)	NR	NR	+ (bicoronal and bilambdoid)	+ (coronal, sagittal)	+ (coronal, sagittal)	+ (bicoronal and bilambdoid, broad patent sagittal with bifid metopic suture)	-	+ (bicoronal with widely patent metopic and sagittal sutures)	+ (bicoronal)	+ (coronal and lambdoid)	+ (not specified)	+ (bicoronal, partial lambdoid, squamous and lateral parts of the occipital bone)	+ (12/13)
Delayed bone age	NR	NR	NR	NR	NR	NR	NR	NR	NR	NR	NR	NR	NR	na	na	NR
Patellar aplasia/hypoplasia	-	-	-	+	+	+	+	+	NR	+	NR	+	+	NR	NR	+ (8/11)
Neurologic
Development delay / Intellectual disability	-	-	+ (mild)	+ (severe)	-	+ (severe)	-	-	NR	-	-	-	-	na	na	+ (3/12)
Immunologic
Recurrent infections	NR	NR	NR	NR	NR	NR	NR	NR	NR	NR	NR	NR	NR	na	na	NR
NK cell deficiency	NR	NR	NR	NR	NR	NR	NR	NR	NR	NR	NR	NR	NR	na	na	NR
Neutropenia	NR	NR	NR	NR	NR	NR	NR	NR	NR	NR	NR	NR	NR	na	na	NR
Endocrinologic
Adrenal insufficiency	NR	NR	NR	NR	NR	NR	NR	NR	NR	NR	NR	NR	NR	na	na	NR
na, not applicable. NR, not reported. M, male. F, female. m, months. Y, years old. TOP, termination of pregnancy. GA, gestational age.
* Abnormal restriction of fetal growth with fetal weight below the tenth percentile for gestational age.
** Height more than 2 standard deviations below the mean for age and gender (or below the 3rd percentile for age and gender dependent norms).
*** Head circumference more than 2 standard deviations below the mean for age and gender.
**** Thin eyebrows were reported in all 15 individuals.
⍑ Anal abnormalities were reported in 7/7 individuals.
⌘ PMID number in bold indicates the reference from which the genotype and phenotype of the MGORS individual were extracted.
References:
PMID 27374770: Fenwick AL, Kliszczak M, Cooper F, Murray J, Sanchez-Pulido L, Twigg SR, Goriely A, McGowan SJ, Miller KA, Taylor IB, Logan C; WGS500 Consortium, Bozdogan S, Danda S, Dixon J, Elsayed SM, Elsobky E, Gardham A, Hoffer MJ, Koopmans M, McDonald-McGinn DM, Santen GW, Savarirayan R, de Silva D, Vanakker O, Wall SA, Wilson LC, Yuregir OO, Zackai EH, Ponting CP, Jackson AP, Wilkie AO, Nie…

## Sheet: MCM5
Supplementary table 3. Clinical features of MGORS individuals with biallelic MCM5 variants
Reference (PMID)⌘	28198391	Total
Individual ID	-
Family	-
Photo	Yes
Demographics
N	1	1
Gender	M	M
Age at last examination	4y 8m	4y 8m
Genotype
Gene	MCM5
NM_ (RefSeq accession number)	NM_006739.3
NP_ (RefSeq accession number)	NP_006730.2
cDNA change (allele 1)	c.850_851delAG
Amino acid change (allele 1)	p.(Arg284Glyfs*49)
cDNA change (allele 2)	c.1397C>T
Amino acid change (allele 2)	p.(Thr466Ile)
Compound heterozygous/Homozygous	Compound heterozygous
Phenotypic abnormalities
Growth
Intrauterine growth restriction*	+	+ (1/1)
Short stature**	+	+ (1/1)
Microcephaly***	-	- (0/1)
Craniofacial
Microtia / small ears	+	+ (1/1)
Conductive hearing loss	NR	NR
Cleft palate	NR	NR
Microstomia	+	+ (1/1)
Full lips	+	+ (1/1)
Retro-/micrognathia	+	+ (1/1)
Cardiovascular
Congenital heart defect	NR	NR
Respiratory
Congenital pulmonary emphysema	NR	NR
Laryngo-/tracheo-/bronchomalacia	NR	NR
Gastrointestinal
Feeding problems	-	- (0/1)
Gastroesophageal reflux	NR	NR
Mammary glands
Postpubertal mammary hypo-/aplasia (female)	na	na
Genitourinary
Hypoplastic labia minora/majora (female)	na	na
Micropenis (male)	NR	NR
Cryptorchidism (male)	+	+ (1/1)
Skeletal
Craniosynostosis	NR	NR
Delayed bone age	NR	NR
Patellar aplasia/hypoplasia	+	+ (1/1)
Neurologic
Development delay / Intellectual disability	-	- (0/1)
Immunologic
Recurrent infections	+	+ (1/1)
NK cell deficiency	-	- (0/1)
Neutropenia	-	- (0/1)
Endocrinologic
Adrenal insufficiency	NR	NR
na, not applicable. NR, not reported. M, male. F, female. m, months. Y, years old.
* Abnormal restriction of fetal growth with fetal weight below the tenth percentile for gestational age.
** Height more than 2 standard deviations below the mean for age and gender (or below the 3rd percentile for age and gender dependent norms).
*** Head circumference more than 2 standard deviations below the mean for age and gender.
⌘ PMID number in bold indicates the reference from which the genotype and phenotype of the MGORS individual were extracted.
References:
PMID 28198391: Vetro A, Savasta S, Russo Raucci A, Cerqua C, Sartori G, Limongelli I, Forlino A, Maruelli S, Perucca P, Vergani D, Mazzini G, Mattevi A, Stivala LA, Salviati L, Zuffardi O. MCM5: a new actor in the link between DNA replication and Meier-Gorlin syndrome. Eur J Hum Genet. 2017 May;25(5):646-650.

[truncated: 2 more sheets: MCM4, GINS1]
